# Supplementary material for: Nucleosome conformation dictates the histone code
Source: eLife. 2024 Feb 6;13:e78866. doi: 10.7554/eLife.78866 (PMC10876215; doi:10.7554/eLife.78866)
Supplement: Figure 4—figure supplement 3—source data 2. [file elife-78866-fig4-figsupp3-data2.zip]

Archive with 1 entries (1 files):
- Fig4_Supplement3_SourceData2.tif
